# Supplementary material for: Variations in foliar monoterpenes across the range of jack pine reveal three widespread chemotypes: implications to host expansion of invasive mountain pine beetle
Source: Front Plant Sci. 2015 May 19;6:342. doi: 10.3389/fpls.2015.00342 (PMC4436562; doi:10.3389/fpls.2015.00342)
Supplement: Supplementary file 1 [file Table1.XLSX]

## Sheet: Supplementary Table 1
No of Population	Sites	State/ Province *	Latitude (°N)	Longitude (°W)	Stand Types	N**	Site Averages of Individual Monoterpenes as Percentages of Total Monoterpenes																						Site Averages of Individual Monoterpenes Concentrations per Tissue (μg/mg)
							(-)-α-Pinene	(+)-α-Pinene	(-)-β-Pinene	(+)-β-Pinene	(-)-Limonene	(+)-Limonene	3-Carene	Myrcene	Terpinolene	(-)-Camphene	(+)-Camphene	β-Phellandrene	p-Cymene	α-Terpinene	Ocimene	γ-Terpinene	Sabinene Hydrate	α-Thujone	β-Thujone	Pulegone	Terpineol	Borneol	(-)-α-Pinene	(+)-α-Pinene	(-)-β-Pinene	(+)-β-Pinene	(-)-Limonene	(+)-Limonene	3-Carene	Myrcene	Terpinolene	(-)-Camphene	(+)-Camphene	β-Phellandrene	p-Cymene	α-Terpinene	Ocimene	γ-Terpinene	Sabinene Hydrate	α-Thujone	β-Thujone	Pulegone	Terpineol
1	Schoodic Head	ME	44.35	-68.05	Provenance	10	10.0296	10.7773	12.877	16.2872	1.18503	0.875156	4.13424	7.37173	0.180198	5.19149	9.54653	10.1754	0.114777	2.55083	0.427448	0.697187	1.58784	1.64229	0.251451	3.34552	0.465846	0.285976	0.30212	0.28148	0.342	0.43127	0.03252	0.02373	0.0865131	0.07911	0.0058	0.12842	0.17131	0.14459	0.00211	0.07102	0.00573	0.01701	0.01396	0.01712	0.00408	0.08858	0.01788
2	Birchtown brook	NS	43.8167	-65.3833	Provenance	10	22.0168	9.15481	11.626	14.659	2.06313	1.33375	3.4309	3.98618	0.320479	5.78544	8.32745	2.06304	0.110319	0.504658	4.06257	0.822775	1.25712	1.71965	1.94279	3.67639	0.852863	0.2839	0.51347	0.24115	0.28554	0.36001	0.043	0.02729	0.086198	0.09922	0.00832	0.14232	0.21543	0.0599	0.00222	0.01051	0.09873	0.02022	0.032	0.04301	0.04859	0.091	0.02139
3	Canso	NS	45.3353	-60.9998	Natural	9	18.4729	3.6809	11.9226	15.0905	5.20842	3.86293	1.90118	0	0.315931	5.16943	13.6508	4.6631	0.203461	2.64706	0.101138	6.24473	0.516511	0.172799	0.387024	4.18388	0.808112	0.79657	0.987256	0.179	0.620444	0.7847	0.330711	0.241567	0.0952585	0	0.0158222	0.259344	0.762067	0.274778	0.0112333	0.137478	0.00826667	0.240711	0.0235333	0.00663333	0.0137667	0.194522	0.0384556
4	Neil's Harbour	NS	46.8265	-60.324	Natural	10	9.78389	7.15109	16.0264	20.1748	2.32834	1.72586	8.76195	0	0.191674	3.24403	12.9784	3.96229	0.119308	3.4453	0.72954	5.67318	0.346214	0.103454	0.0829509	2.23813	0.561791	0.371421	0.4839	0.37311	1.16203	1.46073	0.20279	0.14695	0.663646	0	0.00872	0.14219	1.44713	0.17409	0.00643	0.25023	0.04496	0.27749	0.01894	0.00583	0.00523	0.11693	0.02723
5	East Bideford	PE	46.6167	-63.8833	Provenance	10	12.0306	7.4923	8.81018	11.1653	3.09328	2.29778	6.51406	0.170534	1.04546	9.90385	14.4831	5.3004	0.281861	1.90991	0.387136	4.95527	1.87201	0.278404	0.150211	6.15282	1.08726	0.618275	0.16944	0.07892	0.2173	0.27479	0.0369	0.02807	0.0826456	0.00216	0.01461	0.14087	0.38679	0.09105	0.00291	0.04724	0.00507	0.05989	0.02013	0.00263	0.00181	0.08609	0.0164
6	Cains River	NB	46.5	-65.8833	Provenance	10	11.6875	10.1708	6.56964	8.35707	10.806	7.70986	1.09404	0.426917	0.144964	8.17015	9.5795	9.64804	0.274677	1.36107	0.388135	1.48666	2.08895	2.59414	0.682437	5.32886	0.903671	0.526812	0.16105	0.14294	0.09292	0.11772	0.16242	0.11593	0.0168259	0.00128	0.0025	0.12144	0.14223	0.09479	0.00316	0.0199	0.00652	0.01202	0.01418	0.01773	0.00445	0.08262	0.01629
7	Lobster Lake	ME	45.8793	-69.5404	Natural	10	13.2363	10.7079	11.8148	14.8908	4.73813	3.36743	5.47076	1.44774	0.855605	3.67981	16.5959	2.57633	0.402322	2.31154	0	1.90022	0.443057	0.928676	1.13153	1.4741	0.984745	1.04233	0.32423	0.27875	0.27028	0.34064	0.1098	0.07811	0.0874237	0.03191	0.016	0.06495	0.32487	0.06171	0.00722	0.05307	0	0.02895	0.00897	0.01873	0.02118	0.02966	0.01924
8	Patapedia Depot	QC	48.1167	-67.5	Provenance	9	14.3922	6.39073	11.7337	14.1877	1.20962	0.488244	3.8364	4.09798	0.254198	4.20548	8.20791	13.0412	0.109967	0.061136	0.177498	4.70782	3.55948	2.54809	2.78228	3.20272	0.586334	0.219292	0.38295	0.16693	0.35326	0.42749	0.02697	0.00832	0.0720355	0.09959	0.00592	0.11227	0.21873	0.23221	0.00256	0.00192	0.00128	0.09566	0.04689	0.03482	0.03648	0.07701	0.01801
9	Whiteworth/St. Alexandre	QC	47.7083	-69.4917	Provenance	10	13.064	9.67148	11.5168	14.5574	2.26111	1.47424	3.28185	5.36791	0.361245	4.61683	6.2385	0.43824	0.156078	0.488119	0.147114	13.6415	1.93374	2.81373	2.98261	3.76283	0.933753	0.290937	0.32512	0.22265	0.31848	0.40301	0.05027	0.03168	0.0615339	0.12462	0.00687	0.1118	0.15984	0.01535	0.003	0.01485	0.00212	0.30426	0.03293	0.04688	0.04746	0.08841	0.02251
10	Little Calumet River	QC	49.6667	-67.25	Provenance	9	15.1758	13.3327	12.6121	15.9005	7.39467	5.2719	0.722253	1.86811	0.112961	5.17553	9.81038	1.65291	0.184363	2.55666	0.0937672	0.929369	1.02337	1.39513	0.417426	3.39766	0.784685	0.187664	0.426556	0.378389	0.291256	0.367278	0.136156	0.0971444	0.0104944	0.0471444	0.00248889	0.108667	0.241711	0.0251667	0.00314444	0.0586778	0.00203333	0.0172222	0.0130667	0.0185	0.00581111	0.0701333	0.0159444
11	Welch Mt.	NH	43.9167	-71.5833	Provenance	10	14.5164	12.4732	11.1403	14.067	2.0074	1.44637	3.37803	3.22767	0.240451	6.50973	11.6241	2.36447	0.351555	2.35182	0.40057	2.43088	2.30064	2.87872	1.21075	4.44536	0.382132	0.252591	0.12403	0.10743	0.13228	0.16695	0.01426	0.01028	0.0239718	0.02383	0.00251	0.06025	0.0837	0.01966	0.0022	0.02772	0.0042	0.01953	0.01575	0.0196	0.00668	0.03885	0.00579
12	St-Louis-de-France	QC	46.4167	-72.5833	Provenance	10	11.7724	9.92001	11.167	13.8707	1.13059	0.876696	0.422284	2.26136	0.0985659	7.12265	9.55826	15.2609	0.223187	2.3635	0.246621	4.83562	1.91044	1.69921	0.578519	4.1243	0.350874	0.206273	0.14078	0.12242	0.1558	0.19242	0.01103	0.00966	0.00468996	0.0275	0.002	0.08539	0.10183	0.15275	0.0018	0.03308	0.00162	0.03452	0.01903	0.0156	0.00649	0.04864	0.00643
13	Château-d'eau	QC	46.85	-71.4167	Provenance	10	8.59778	7.7477	8.24411	10.338	1.57718	1.3065	1.30741	4.20952	0.214677	6.06296	8.61759	13.1051	0.332171	1.53175	0.0902568	9.69914	3.67311	5.92792	2.09205	4.13931	0.850936	0.334803	0.13931	0.1215	0.13673	0.17224	0.02186	0.01904	0.0199077	0.07378	0.00366	0.09624	0.1371	0.14476	0.00406	0.02658	0.00169	0.16901	0.02315	0.03609	0.01011	0.06422	0.01574
14	Port Alfred	QC	48.25	-70.8833	Provenance	10	18.4216	9.81595	9.81478	12.3942	2.56034	1.75729	1.97028	4.7857	0.570436	6.23634	8.8747	1.84026	0.28045	1.74588	0	9.12292	1.31842	1.65212	1.50736	4.10212	0.857372	0.371418	0.38727	0.21556	0.25715	0.32466	0.06775	0.04683	0.0628984	0.09932	0.01096	0.13209	0.22272	0.03722	0.00485	0.04811	0	0.15911	0.02475	0.03334	0.02931	0.08044	0.01876
15	Lake Valade	QC	47.3	-73.8667	Provenance	10	11.202	9.61145	11.4509	14.4078	1.90766	1.4332	1.3109	2.05129	0.337701	6.38696	6.98285	17.1912	0.162785	2.21444	0	3.42944	1.49207	2.61297	1.1513	3.97	0.438841	0.254233	0.13538	0.11648	0.13436	0.16953	0.02107	0.01603	0.0126708	0.02115	0.00349	0.06959	0.07872	0.23058	0.00193	0.02636	0	0.0413	0.01633	0.02796	0.01198	0.0419	0.00544
16	Ducharme River	QC	49.3667	-73.9667	Provenance	10	12.2547	10.9657	10.5204	13.2618	8.13863	5.81524	2.19106	0	0.133348	6.72811	6.97019	2.35778	0.266397	2.19482	0.595124	9.77614	1.36929	1.62316	0	3.78497	0.75666	0.296527	0.31622	0.28292	0.29047	0.36618	0.18005	0.12867	0.0374278	0	0.00327	0.16858	0.19452	0.0598	0.00529	0.06104	0.01699	0.2498	0.02871	0.04058	0	0.09655	0.02051
17	Twin Lakes	ON	44.65	-77.8833	Provenance	10	10.5541	9.38342	10.0664	12.7806	2.10774	1.50651	1.0681	10.1802	0.496875	8.00753	12.2839	6.04787	0.175608	2.19991	0.175533	3.46717	1.59811	1.24839	0.63211	4.63638	0.848923	0.534681	0.20984	0.18689	0.24346	0.30937	0.04383	0.03131	0.0212362	0.21911	0.01059	0.15969	0.26563	0.12445	0.00337	0.05291	0.00398	0.06637	0.03042	0.02484	0.01164	0.09142	0.018
20	McKinnon Lake	QC	47.9667	-75.3667	Provenance	10	17.7514	10.9385	7.43627	9.42862	2.13323	1.15906	2.19358	8.08096	0.245391	6.92771	7.06135	4.03235	0.109438	1.029	0	7.03185	2.21491	3.55808	2.71974	4.57844	0.926248	0.443904	0.5417	0.29123	0.20658	0.2626	0.05954	0.03062	0.0624979	0.20579	0.00709	0.20969	0.19408	0.10719	0.00304	0.0284	0	0.22087	0.04808	0.07715	0.05763	0.13941	0.03067
21	Kanaaupscow Lake	QC	54.0333	-76.5167	Provenance	9	13.1163	6.45516	9.17946	11.5814	3.6975	2.5804	3.98751	10.4595	0.362847	4.61493	6.42349	3.56827	0.159563	1.13452	0.163832	4.83369	3.11777	5.24688	5.67231	3.00217	0.475452	0.167093	0.209656	0.104411	0.162444	0.2049	0.0617	0.0426222	0.0795635	0.2096	0.00441111	0.0703111	0.0977444	0.0383667	0.00213333	0.0219556	0.00272222	0.0854222	0.0242333	0.0365889	0.0408	0.0459444	0.00842222
24	Umbagog Lake	ME	44.747	-71.0248	Natural	9	10.3141	7.07073	13.419	17.0878	1.64032	1.07334	7.09188	1.52911	0.628946	5.41562	18.2016	1.84322	0.41198	2.60286	0	1.33973	0.665621	1.09585	1.33265	2.93635	1.22574	3.07366	0.139467	0.0965667	0.226822	0.288944	0.0250889	0.0146556	0.0939283	0.0222556	0.0118778	0.0777333	0.234156	0.0241444	0.00553333	0.0453333	0	0.0214778	0.00603333	0.0103667	0.0139333	0.0446556	0.0177444
25	Great Wass Island	ME	44.4826	-67.5971	Natural	7	5.90163	5.23897	17.5593	22.1371	5.19886	3.69125	3.37579	1.00337	0.169714	4.30998	15.4632	6.14179	0.262321	3.2323	0	2.4346	0.246852	0.259074	0.487603	0.801667	1.19242	0.892254	0.2672	0.237486	0.723014	0.911429	0.267714	0.190429	0.105644	0.0500714	0.00655714	0.141257	0.528114	0.173971	0.00864286	0.1386	0	0.162571	0.00707143	0.0116857	0.0158429	0.0385571	0.0378429
26	Old Town	ME	44.9213	-68.6737	Natural	7	8.71604	9.24385	12.9575	16.4415	4.4724	3.2451	1.65282	4.58258	0.208007	4.1362	22.7313	1.33853	0.450087	2.844	0.0581597	0.907445	0.777531	1.03228	0.183166	2.23558	0.306907	1.47894	0.0697	0.108743	0.1948	0.245971	0.0417143	0.0316	0.015289	0.0329571	0.0026	0.0353429	0.361586	0.00688571	0.00498571	0.0418143	0.0018	0.00918571	0.00347143	0.00837143	0.00147143	0.0182714	0.0053
27	Jackman	ME	45.4929	-70.2218	Natural	6	18.3178	16.2062	12.512	15.6838	3.5348	2.48466	2.81679	0	0.698388	4.71476	12.025	1.21775	0.272357	2.81835	0	0.977224	0.094463	0.0407168	0	2.18977	0.244775	3.15028	0.253967	0.2266	0.17735	0.2234	0.0365833	0.0260333	0.00859699	0	0.00935	0.05415	0.12045	0.00723333	0.00331667	0.0385	0	0.0087	0.00193333	0.000833333	0	0.0264	0.0043
29	Millinocket	ME	45.7935	-68.9048	Natural	9	14.5194	6.76853	9.24501	11.6563	4.13893	2.93404	4.60891	4.35733	0.201348	7.66562	20.6859	3.37008	0.679121	0.930073	0	3.12245	0.118279	0.325636	0.350839	1.8834	0.680464	1.75838	0.111044	0.0511444	0.0722889	0.0911333	0.0280556	0.0199	0.0562131	0.0346	0.00237778	0.0686667	0.171511	0.0205778	0.005	0.00806667	0	0.0219889	0.000633333	0.00202222	0.00226667	0.0131778	0.00734444
30	Tobeatic Wilderness Area	NS	44.0484	-65.4639	Natural	10	19.3479	10.7503	13.7736	17.3064	2.53412	1.62103	2.13561	10.122	0.188672	5.02097	6.37665	1.37758	0.0960639	1.43043	0	0.792291	0.806197	1.07617	1.22529	2.85086	0.634315	0.533475	0.51874	0.28409	0.48386	0.6086	0.08802	0.05485	0.0883293	0.18814	0.00724	0.13428	0.22365	0.02626	0.00302	0.06602	0	0.02241	0.01763	0.02055	0.02345	0.0754	0.01963
31	Fall River	NS	44.8319	-63.6352	Natural	10	12.7967	8.61054	13.6516	17.2091	1.82542	0.770065	3.94395	2.77849	1.13144	4.33656	8.0917	9.12576	0.18914	0.348634	0	9.47902	0.545572	0.777185	0.696696	2.63156	0.565964	0.494813	0.66467	0.44665	0.69695	0.87857	0.09551	0.03827	0.211845	0.14387	0.06529	0.22744	0.42431	0.46258	0.0087	0.01258	0	0.5138	0.03041	0.0441	0.03563	0.13367	0.02992
32	Springhill	NS	45.6915	-64.1121	Natural	10	17.9738	7.91367	8.89903	11.2653	6.99608	4.86718	6.04325	3.08411	0.976891	5.80888	9.97953	4.223	0.241849	0.547056	0.145968	2.73235	0.512861	0.594141	0.769772	3.11695	0.997293	2.31105	0.59376	0.32419	0.60256	0.75988	0.2164	0.14789	0.228672	0.09633	0.0434	0.18827	0.65415	0.08477	0.0117	0.08256	0.00648	0.09279	0.01557	0.01764	0.0213	0.09442	0.03718
33	Bayhead	NS	45.7495	-63.3834	Natural	9	11.5189	4.28545	12.4544	15.6535	2.60631	2.02285	7.96398	0.18706	0.37748	5.54313	10.3176	8.04286	0.232452	2.80217	0.0873461	7.84761	1.51557	0.351416	0.101755	3.79208	0.826333	1.46973	0.263133	0.0944444	0.298122	0.374911	0.0592333	0.0476222	0.170522	0.00397778	0.00934444	0.106567	0.252933	0.175411	0.00562222	0.0672	0.00295556	0.200089	0.0198556	0.00395556	0.00234444	0.0761	0.017
34	Little Dover	NS	45.3121	-61.0445	Natural	10	15.8472	14.157	13.4545	16.8661	6.14704	4.37674	2.03376	3.24614	0.216656	4.71686	5.14634	1.88747	0.151641	2.69181	0.154198	2.66858	0.375956	0.45873	0.470763	3.46011	0.871389	0.600943	0.84707	0.75658	0.66946	0.83988	0.37387	0.26621	0.10949	0.16708	0.01137	0.24998	0.27109	0.09757	0.00805	0.13411	0.00516	0.13704	0.01872	0.02371	0.02421	0.18106	0.04479
35	Louisdale/La Martinique	NS	45.5948	-61.0623	Natural	10	13.9872	12.3351	15.2189	19.0213	2.87694	2.05605	2.16168	2.12651	0.253679	4.81182	7.98908	4.07093	0.140982	3.06398	0.221577	3.7674	0.25881	0.380006	0.397165	3.48187	0.859753	0.519265	0.62973	0.55521	0.77204	0.96686	0.1241	0.0886	0.0833717	0.09268	0.01072	0.21306	0.36472	0.18575	0.00556	0.15518	0.01768	0.16779	0.00899	0.01396	0.01634	0.15486	0.03724
36	Cape Breton Highland Park	NS	46.7784	-60.3322	Natural	10	12.0638	9.43229	15.1412	19.0868	3.46404	2.1301	3.06132	3.27758	0.409582	4.40359	6.62442	5.06645	0.171201	2.87968	0.0969044	6.03081	0.832145	0.605068	0.741304	3.17689	0.74806	0.556711	0.61041	0.46182	0.80592	1.0159	0.15555	0.08974	0.1598	0.16702	0.02201	0.21688	0.30824	0.22654	0.00702	0.15682	0.00415	0.28391	0.04366	0.03001	0.03727	0.15426	0.038
37	Cape North	PE	46.9765	-63.9951	Natural	9	7.54342	6.58598	6.01475	7.62672	15.9032	11.3298	4.01882	0	0.3805	4.33903	10.4898	12.3824	0.302555	1.24554	0.913829	3.51458	1.98565	1.3629	0.0666577	2.68175	0.669537	0.642531	0.307478	0.2744	0.244378	0.310122	1.10074	0.784022	0.0789359	0	0.00972222	0.159189	0.440644	0.175878	0.0133556	0.0558111	0.0251222	0.0997778	0.0210778	0.0202778	0.00255556	0.0888444	0.0235667
38	Locke road	PE	46.7358	-64.2843	Natural	10	13.0308	7.90927	8.50239	10.636	2.34748	1.39165	3.25695	5.24612	0.625585	4.97346	8.48373	8.30191	0.282132	0.431066	0	11.0271	1.95215	3.22057	3.32202	3.2039	0.939895	0.915825	0.30988	0.18372	0.22939	0.28788	0.05865	0.03355	0.0649584	0.127	0.01256	0.11509	0.1916	0.23058	0.00613	0.01392	0	0.25953	0.03587	0.05939	0.06206	0.07319	0.02036
39	Foxley River #1	PE	46.6656	-64.0576	Natural	10	9.5413	7.40518	8.19234	10.4341	4.66198	3.22277	1.31199	5.39497	0.257562	6.33028	7.45427	9.83908	0.17266	1.40669	0.167347	5.4534	2.87569	4.67514	4.82458	4.55918	0.819499	0.999968	0.20055	0.15783	0.18354	0.23357	0.11211	0.07692	0.0347742	0.1229	0.00611	0.13714	0.14157	0.17579	0.00392	0.03243	0.00409	0.12622	0.0605	0.09841	0.10185	0.09647	0.02045
40	Kensington	PE	46.4639	-63.6469	Natural	8	11.8593	10.4014	8.66157	10.9176	2.95598	1.93882	6.42975	0.0198773	0.579113	7.59262	13.8128	6.1736	0.377385	1.95463	0.793591	6.44889	3.08611	0	0.301448	3.77585	0.773971	1.14571	0.26505	0.235387	0.222025	0.279925	0.05605	0.0377	0.126881	6.25e-05	0.0097375	0.112462	0.182863	0.091475	0.0060875	0.0494125	0.0101625	0.135962	0.03475	0	0.0041375	0.0709875	0.0172375
41	Red Pine Brook	NB	47.5333	-65.5833	Provenance	8	18.2961	8.23625	9.19883	11.531	6.44225	4.44323	0.86763	6.19246	0.0817244	7.02743	8.36232	1.40676	0.27978	1.78609	0.251103	0.81626	1.42863	1.97591	2.02643	5.67335	1.35961	2.3169	0.363725	0.160225	0.24965	0.314238	0.121413	0.084	0.0141462	0.126812	0.0023375	0.137088	0.1775	0.02475	0.00475	0.04925	0.006625	0.0137375	0.0253875	0.0367125	0.03865	0.102813	0.02445
42	Tracadie 4	NB	47.4	-65.1333	Provenance	10	9.26708	8.2702	7.20253	9.02009	8.01735	5.82496	3.78261	0	0.383225	7.70699	11.8492	9.42334	0.256205	1.61888	0.41038	6.66208	2.16197	0.895964	0.271977	4.62015	1.10309	1.25176	0.29474	0.2633	0.27287	0.3427	0.25375	0.18279	0.184562	0	0.01084	0.22367	0.43991	0.24734	0.0094	0.061	0.01147	0.19923	0.05123	0.01628	0.00901	0.13438	0.03283
43	Tabusintac	NB	47.2833	-65.4667	Provenance	9	13.6659	12.0004	13.2239	16.6539	3.73868	2.57171	1.45712	0	0.242962	5.51297	8.78824	5.88134	0.218146	2.62771	0.191239	4.57791	1.30973	0.657037	0.377878	3.96336	1.03497	1.30492	0.356222	0.316822	0.238411	0.3009	0.0932444	0.067	0.0168289	0	0.00547778	0.128833	0.203111	0.0991333	0.00435556	0.0502333	0.00207778	0.105222	0.0162444	0.0117111	0.00328889	0.0876444	0.0249444
44	Popple 1	NB	47.4	-66.4833	Provenance	8	12.7422	7.72801	11.1948	14.0828	4.17657	2.86176	1.43737	2.15333	0.174461	3.65478	4.48917	0.947338	0.117026	0.625768	21.9759	1.87018	1.56533	2.2683	2.19311	2.41717	0.628343	0.696299	0.43475	0.221013	0.413275	0.519038	0.103213	0.06855	0.040369	0.069125	0.0049	0.115163	0.121987	0.0278375	0.0030875	0.0199	0.808913	0.0566375	0.0428375	0.0548625	0.0489625	0.0807125	0.0204625
46	Roger 1	NB	46.6667	-65.4167	Provenance	9	12.8946	5.72549	4.64867	5.88164	6.61539	4.695	2.0282	3.77119	0.235991	4.94905	8.06124	5.15671	0.120097	0.0614976	9.45562	4.33383	3.5316	5.71818	6.0407	4.31199	1.00565	0.757627	0.366756	0.168256	0.131	0.165667	0.212922	0.151278	0.0520521	0.116422	0.0064	0.156578	0.255511	0.137211	0.00366667	0.00203333	0.268522	0.125756	0.0652222	0.105122	0.106533	0.138778	0.0324111
47	East Muzeroll	NB	46.5	-66	Provenance	9	9.27126	8.01629	7.7749	9.90533	8.76416	6.23964	0.531315	2.41759	0.185554	7.0011	8.7206	11.2508	0.242541	1.35828	0.374912	4.69849	2.47421	3.50691	0.41863	4.53066	0.881473	1.43539	0.127833	0.111344	0.106533	0.135367	0.1019	0.0725778	0.00836171	0.0383111	0.00252222	0.0957556	0.138444	0.139056	0.00258889	0.0193	0.00416667	0.0741444	0.0346222	0.0487333	0.00492222	0.0618444	0.0126111
48	Salmon River 2	NB	46.3667	-65.25	Provenance	10	8.81025	11.0709	9.42775	11.8827	7.47552	5.41776	4.96856	0	0.250561	7.12492	13.9008	3.25262	0.257209	1.99464	0.26702	2.55429	1.95349	1.30962	0.401687	5.20772	1.24765	1.22423	0.1685	0.20537	0.19529	0.24614	0.14951	0.10735	0.0979293	0	0.00522	0.1349	0.25513	0.07223	0.00482	0.04135	0.00516	0.05875	0.03568	0.02321	0.00535	0.10303	0.0241
49	Howard Brook	NB	46.05	-65.5833	Provenance	10	11.2944	12.0576	10.5097	13.3141	5.68008	4.06165	1.76476	0	0.364196	6.94269	8.67677	7.3559	0.357309	2.26236	0.00359816	5.29592	1.80716	1.35675	0.233456	4.0832	0.54579	2.03264	0.14427	0.14772	0.12876	0.16268	0.05211	0.03729	0.0200948	0	0.00588	0.0902	0.1099	0.06335	0.00426	0.02757	6e-05	0.07095	0.01596	0.01265	0.00235	0.05369	0.00882
50	Parker Ridge	NB	46.4561	-66.5893	Natural	10	12.8277	6.13589	10.4986	13.2568	8.00732	5.68419	3.77609	5.4036	0.545679	4.65003	7.84877	5.06292	0.165998	0.999658	0	3.65636	1.24467	1.58276	1.73014	3.27153	0.958097	2.69325	0.55511	0.25155	0.41018	0.5186	0.46394	0.32945	0.184678	0.21715	0.02455	0.20512	0.3971	0.16658	0.00768	0.03581	0	0.13682	0.04117	0.063	0.06825	0.14467	0.04511
51	Springdale	NB	45.7783	-65.3194	Natural	8	16.2505	6.363	8.92964	11.1625	12.9441	9.13696	3.60866	5.66594	0.291313	3.98775	6.6892	4.34807	0.222804	0.263003	0	0.846036	0.855869	1.61393	1.66276	2.21252	0.508604	2.43685	0.366412	0.11815	0.256912	0.322013	0.228463	0.16025	0.0928022	0.082	0.0068125	0.081025	0.145413	0.0832	0.0040375	0.0047875	0	0.02165	0.0091875	0.0191875	0.019825	0.0448625	0.0118875
52	Burt's Corner	NB	46.127	-66.9131	Natural	10	19.2745	7.43539	6.90409	8.70557	9.33566	6.42559	3.5712	5.129	0.629853	5.79623	10.8163	1.95465	0.226048	0.304697	0.316836	1.97568	1.38314	1.07138	1.21399	3.98583	0.844688	2.69972	0.65499	0.2437	0.25608	0.32297	0.38942	0.2697	0.108256	0.16344	0.02006	0.18469	0.34453	0.0598	0.00768	0.00932	0.01104	0.06608	0.04224	0.02819	0.03154	0.12019	0.02417
53	King's Landing	NB	45.8814	-67.0007	Natural	9	19.6618	10.2189	9.66496	12.1828	9.90604	6.9334	3.75647	1.6069	0.169473	3.96706	7.33115	4.07063	0.391037	1.16946	0	3.32893	0.465805	1.02031	1.10851	2.2751	0.42462	0.346656	0.36214	0.19525	0.26314	0.33167	0.22701	0.15944	0.0643611	0.03622	0.00335	0.07457	0.14326	0.07871	0.00663	0.03976	0	0.0507	0.00822	0.01603	0.0175	0.04474	0.01033
54	Harvey+Brockway	NB	45.6776	-67.0562	Natural	10	12.5974	11.0179	10.6132	13.3977	6.33532	4.50863	2.88075	1.22742	0.34229	6.18672	10.3642	5.47696	0.298523	2.20177	0	3.1947	1.2841	1.49096	0.216624	3.35624	0.807566	2.20095	0.22191	0.1971	0.22499	0.28396	0.11811	0.08413	0.0265292	0.02285	0.00578	0.11116	0.1499	0.08681	0.00469	0.04619	0	0.0666	0.01617	0.01589	0.00327	0.06233	0.01737
58	Lac Morin	QC	47.6081	-69.5532	Natural	10	18.9245	6.78994	8.89534	11.3218	3.61436	2.48899	4.1503	3.74236	0.90035	5.08324	8.87156	4.14242	0.204803	0.530421	6.07211	3.58459	1.50059	2.03216	1.85302	3.96033	0.862643	0.474208	0.5498	0.22264	0.3254	0.41513	0.11056	0.07551	0.10991	0.10825	0.02598	0.15157	0.26313	0.13444	0.0052	0.0147	0.17869	0.12713	0.03871	0.05053	0.03655	0.11799	0.02681
70	Kettle Point	ON	43.2167	-81.95	Provenance	10	16.998	10.9114	6.28898	7.58478	1.04232	0.555164	1.13239	4.7674	0.188696	5.137	9.63642	3.69899	0.23114	0.0330071	12.0811	7.61196	1.86221	2.66368	3.03313	3.55361	0.717146	0.271464	0.2556	0.16832	0.11317	0.13585	0.01487	0.00712	0.0164018	0.07566	0.00262	0.08031	0.15064	0.04902	0.00313	0.00054	0.2165	0.1092	0.02602	0.03775	0.0428	0.05509	0.01168
71	Miller Lake	ON	45.1333	-81.45	Provenance	10	15.9399	7.31541	7.10046	6.28583	6.72615	4.77718	0.939655	4.24591	0.141307	5.75899	10.7874	1.53091	0.132627	0.0405567	13.5648	1.11059	2.03876	3.32444	3.36039	3.83654	0.815919	0.226262	0.37154	0.17087	0.17291	0.16719	0.12345	0.08756	0.0187438	0.11096	0.00299	0.13549	0.25377	0.02846	0.00248	0.00109	0.34668	0.02826	0.04215	0.06764	0.06605	0.08838	0.01971
72	Dunbar Forest	ON	46.4333	-84.2667	Provenance	9	21.4056	8.61554	8.56886	10.8203	2.1938	1.38087	1.68257	7.01355	0.208975	6.73784	9.49	1.88944	0.103662	0.0444948	0.349126	3.8744	2.73747	2.53659	4.75903	4.5034	0.779237	0.305216	0.31925	0.13571	0.12167	0.1535	0.0326	0.01983	0.0233836	0.11687	0.00317	0.10617	0.1243	0.03066	0.00157	0.00071	0.00894	0.07812	0.03013	0.03394	0.05086	0.07078	0.01346
73	Mosinee	WI	44.8333	-89.6667	Provenance	10	17.1315	11.0922	6.19309	7.86079	3.1184	2.18317	0.29434	6.16886	0.0618427	9.22511	13.9442	3.90444	0.217349	1.00244	0	2.50942	2.89044	4.13688	1.26033	5.82709	0.65892	0.319191	0.14938	0.11691	0.06188	0.07851	0.03508	0.02466	0.00289199	0.05918	0.001	0.0951	0.13916	0.04034	0.00173	0.01111	0	0.02258	0.0205	0.0295	0.01062	0.05993	0.00909
74	Freesoil	MI	44.1333	-86.1167	Provenance	10	15.462	13.7093	8.0947	10.3022	0.497389	0.376595	3.31617	3.7745	0.0731427	7.34895	9.40776	3.02391	0.152909	1.3302	0.205509	2.52913	2.78901	6.03153	5.91169	4.61023	0.772383	0.280829	0.24015	0.21246	0.10829	0.1381	0.00732	0.00517	0.053681	0.05877	0.00099	0.10495	0.14187	0.0408	0.00207	0.01903	0.00293	0.04392	0.02994	0.05995	0.06126	0.06315	0.01366
75	Terrace Bay	ON	48.7833	-87.3667	Provenance	10	10.1074	14.2143	12.4788	15.7657	3.79749	2.75412	4.42312	0	0.444159	8.73135	9.61244	1.64111	0.223673	2.48719	0.110604	2.93777	2.69118	0.906205	0.108293	5.12868	1.06117	0.375296	0.20207	0.24101	0.25966	0.32769	0.10084	0.07313	0.0965083	0	0.00864	0.16896	0.16114	0.02529	0.00386	0.05382	0.00218	0.04203	0.03403	0.01239	0.00208	0.09905	0.02326
76	Brainerd	MN	46.3333	-94.1667	Provenance	9	10.7699	9.37098	8.41059	10.6244	3.25057	2.24052	0.969171	3.72359	0.0100851	8.34444	12.7826	12.01	0.235335	1.34605	0	3.76514	2.59641	2.3765	1.59767	5.01366	0.338529	0.223935	0.07087	0.06153	0.08079	0.10149	0.02116	0.01415	0.00338431	0.03079	0.00019	0.0579	0.09918	0.16267	0.00124	0.01511	0	0.01929	0.01248	0.0122	0.00681	0.03396	0.00505
77	Fort Frances	ON	48.7667	-93.5	Provenance	10	14.3932	15.8529	7.97987	10.2208	4.04236	2.89749	2.77528	0	0.60356	8.16569	13.8644	3.47673	0.33157	1.75442	0.172867	5.1594	1.47147	0.33273	0.219992	5.07446	0.822113	0.388644	0.30179	0.29342	0.15712	0.19912	0.06922	0.04952	0.0348673	0	0.01011	0.14535	0.28291	0.02671	0.00562	0.03561	0.00061	0.15616	0.03271	0.00728	0.00527	0.08734	0.01787
78	Hadashville	MB	49.5	-95.75	Provenance	9	10.3376	9.01101	12.0855	15.1303	0.879296	0.890186	2.23713	3.25616	0.286178	7.7032	8.72905	9.93278	0.150231	2.18089	0.283525	0.982384	2.21745	2.96825	2.90272	5.66003	1.32758	0.848505	0.154656	0.134411	0.193	0.2427	0.0115778	0.0117556	0.0381124	0.0493444	0.00468889	0.119978	0.145256	0.180767	0.00191111	0.0350111	0.00241111	0.0176667	0.0350889	0.0512222	0.0493333	0.0856778	0.0189889
79	Red Lake	ON	51.0167	-94.1167	Provenance	10	13.2777	5.80691	9.90993	6.10824	5.35494	3.58001	2.94883	2.97094	0.292599	4.59576	7.05887	1.7736	0.0981373	0.732653	20.1946	5.51583	1.45388	2.07803	2.02902	3.28883	0.719012	0.211634	0.36777	0.1681	0.37497	0.19745	0.11919	0.07329	0.0523643	0.08569	0.00584	0.12471	0.15876	0.06594	0.00243	0.01123	0.76288	0.20117	0.03607	0.04613	0.04505	0.09064	0.019
80	Cowan	MB	52.05	-100.383	Provenance	10	15.6083	13.9738	3.83507	4.79066	5.8028	3.90899	2.85253	2.76102	0.211182	4.31009	7.5881	8.34126	0.287058	0.21476	0.175185	3.581	3.76385	6.5843	7.39419	3.41638	0.357558	0.241915	0.16573	0.19672	0.04732	0.05952	0.04456	0.02605	0.0533549	0.03732	0.00475	0.05492	0.09663	0.07671	0.00256	0.00502	0.00061	0.04794	0.02078	0.03652	0.0413	0.03948	0.00669
81	Kississing Lake	MB	55.1167	-101.15	Provenance	10	11.7026	5.05253	14.146	17.8646	4.1181	2.93566	5.64294	0.0706117	0.12785	6.18644	14.8353	3.49266	0.260812	3.1509	0	2.15835	1.93129	1.57409	0.090806	3.81864	0.607706	0.232054	0.18532	0.06593	0.30495	0.3847	0.04839	0.03452	0.096526	0.0007	0.00333	0.11555	0.23178	0.04683	0.00315	0.06723	0	0.02428	0.02905	0.01826	0.00171	0.06968	0.01271
82	Lac la Biche	AB	55.2333	-111.917	Provenance	10	14.5926	13.1194	7.17018	9.11137	4.1084	2.66719	2.68666	3.73436	0.113458	3.84279	6.07199	4.37097	0.1585	0.0630729	3.72017	5.69571	3.27125	5.52936	6.33645	3.02311	0.430405	0.182598	0.26428	0.26052	0.16197	0.20448	0.05665	0.0343	0.0707239	0.07356	0.0023	0.07736	0.0963	0.09556	0.00265	0.00134	0.05937	0.12704	0.03329	0.05767	0.06577	0.05677	0.01054
83	Fort McMurray	AB	56.6333	-111.883	Provenance	9	16.7947	6.39764	13.189	16.6269	1.89294	1.09229	4.45612	3.68925	0.277677	5.20373	9.1444	3.45592	0.0924004	0.485653	3.07155	2.37347	1.98819	2.31887	1.61477	3.77664	0.85424	1.20361	0.55311	0.21243	0.43715	0.55113	0.06608	0.03806	0.136816	0.12453	0.00916	0.1727	0.31393	0.11139	0.00299	0.01792	0.058	0.08071	0.06456	0.08412	0.05438	0.12156	0.02747
[truncated: 1 more columns]
